# Supplementary material for: Olive Mill Waste-Water Extract Enriched in Hydroxytyrosol and Tyrosol Modulates Host–Pathogen Interaction in IPEC-J2 Cells
Source: Animals (Basel). 2024 Feb 7;14(4):564. doi: 10.3390/ani14040564 (PMC10886184; doi:10.3390/ani14040564)
Supplement: Supplementary file 1 [file animals-14-00564-s001.zip]

Archive with 1 entries (1 files):
- animals-2812203-supplementary.pdf
